# Supplementary material for: Abdominal Movements in Insect Flight Reshape the Role of Non-Aerodynamic Structures for Flight Maneuverability I: Model Predictive Control for Flower Tracking
Source: Integr Org Biol. 2022 Sep 16;4(1):obac039. doi: 10.1093/iob/obac039 (PMC9555208; doi:10.1093/iob/obac039)
Supplement: obac039_Supplemental_Video [file obac039_supplemental_video.zip]

Archive with 1 entries (1 files):
- D_2_1Hz_9V_tr2_20190731163205.mp4
